# Supplementary material for: One Health Approach: An Overview of Q Fever in Livestock, Wildlife and Humans in Asturias (Northwestern Spain)
Source: Animals (Basel). 2021 May 13;11(5):1395. doi: 10.3390/ani11051395 (PMC8153578; doi:10.3390/ani11051395)
Supplement: Supplementary file 1 [file animals-11-01395-s001.zip]

Archive with 1 entries (1 files):
- animals-1211318-supplementary.xlsx
