# Supplementary material for: One Health Approach: An Overview of Q Fever in Livestock, Wildlife and Humans in Asturias (Northwestern Spain)
Source: Animals (Basel). 2021 May 13;11(5):1395. doi: 10.3390/ani11051395 (PMC8153578; doi:10.3390/ani11051395)
Supplement: Supplementary file 1 [file animals-11-01395-s001.zip › animals-1211318-supplementary.xlsx]

## Sheet: HUMAN
PATIENT	DATE	month	HEALTH.AREA	Geographic area	SEX	AGE	IFAT.TITER	IFA.interpret
1	09/03/2018	mar	SUROCCIDENTE	Western Asturias	Female	79	512	Positive
2	30/05/2018	may	SUROCCIDENTE	Western Asturias	Male	61	512	Positive
3	25/06/2018	jun	SUROCCIDENTE	Western Asturias	Male	62	512	Positive
4	22/11/2018	nov	SUROCCIDENTE	Western Asturias	Male	86	256	Positive
5	30/03/2018	mar	MIERES	Central Asturias	Female	36	128	Positive
6	10/05/2018	may	MIERES	Central Asturias	Female	42	256	Positive
7	17/05/2018	may	MIERES	Central Asturias	Female	39	128	Positive
8	09/10/2018	oct	MIERES	Central Asturias	Female	67	512	Positive
9	16/10/2018	oct	MIERES	Central Asturias	Male	33	1024	Positive
10	03/01/2018	jan	OVIEDOCENTRO	Central Asturias	Female	83	1024	Positive
11	01/06/2018	jun	OVIEDOCENTRO	Central Asturias	Male	70	128	Positive
12	30/11/2018	nov	OVIEDOCENTRO	Central Asturias	Female	44	128	Positive
13	26/07/2018	jul	OVIEDOCENTRO	Central Asturias	Female	49	1024	Positive
14	05/04/2018	apr	OCCIDENTE	Western Asturias	Male	75	256	Positive
15	27/12/2018	dec	SUROCCIDENTE	Western Asturias	Male	76	128	Positive
16	01/03/2018	mar	OVIEDOCENTRO	Central Asturias	Male	45	256	Positive
17	18/05/2018	may	OVIEDOCENTRO	Central Asturias	Male	68	256	Positive
18	09/11/2018	nov	ORIENTE	Eastern Asturias	Male	68	128	Positive
19	26/04/2018	apr	ORIENTE	Eastern Asturias	Male	43	128	Positive
20	04/12/2018	dec	ORIENTE	Eastern Asturias	Female	40	512	Positive
21	31/07/2018	jan	SUROCCIDENTE	Western Asturias	Male	24	128	Positive
22	02/01/2018	jan	SUROCCIDENTE	Western Asturias	Female	78	128	Positive
23	11/01/2018	jan	SUROCCIDENTE	Western Asturias	Female	75	512	Positive
24	16/01/2018	jan	SUROCCIDENTE	Western Asturias	Male	80	256	Positive
25	13/02/2018	feb	SUROCCIDENTE	Western Asturias	Female	78	128	Positive
26	23/02/2018	feb	SUROCCIDENTE	Western Asturias	Male	39	128	Positive
27	01/03/2018	mar	SUROCCIDENTE	Western Asturias	Female	51	128	Positive
28	09/03/2018	mar	SUROCCIDENTE	Western Asturias	Male	40	128	Positive
29	13/03/2018	mar	SUROCCIDENTE	Western Asturias	Male	61	512	Positive
30	22/03/2018	mar	SUROCCIDENTE	Western Asturias	Male	85	1024	Positive
31	16/04/2018	apr	SUROCCIDENTE	Western Asturias	Male	83	256	Positive
32	08/05/2018	may	SUROCCIDENTE	Western Asturias	Male	65	4096	Positive
33	06/06/2018	jun	SUROCCIDENTE	Western Asturias	Female	64	512	Positive
34	18/07/2018	jul	SUROCCIDENTE	Western Asturias	Male	82	128	Positive
35	14/08/2018	aug	SUROCCIDENTE	Western Asturias	Male	23	1024	Positive
36	20/08/2018	aug	SUROCCIDENTE	Western Asturias	Male	44	128	Positive
37	16/10/2018	oct	SUROCCIDENTE	Western Asturias	Female	17	256	Positive
38	01/08/2018	aug	OCCIDENTE	Western Asturias	Male	43	128	Positive
39	19/09/2018	sep	OCCIDENTE	Western Asturias	Male	44	128	Positive
40	03/01/2018	jan	OCCIDENTE	Western Asturias	Male	69	128	Positive
41	26/04/2018	apr	OCCIDENTE	Western Asturias	Female	87	128	Positive
42	24/09/2018	sep	OCCIDENTE	Western Asturias	Female	15	256	Positive
43	14/09/2018	sep	OVIEDOCENTRO	Central Asturias	Male	69	256	Positive
44	21/09/2018	sep	OVIEDOCENTRO	Central Asturias	Male	1	256	Positive
45	03/05/2018	may	OVIEDOCENTRO	Central Asturias	Male	55	128	Positive
46	24/09/2018	sep	LANGREO	Eastern Asturias	Male	61	1024	Positive
47	13/03/2018	mar	LANGREO	Eastern Asturias	Male	59	256	Positive
48	23/01/2018	jan	LANGREO	Eastern Asturias	Male	72	256	Positive
49	22/03/2018	mar	LANGREO	Eastern Asturias	Female	74	512	Positive
50	25/05/2018	may	LANGREO	Eastern Asturias	Male	50	1024	Positive
51	08/06/2018	jun	LANGREO	Eastern Asturias	Male	44	512	Positive
52	01/02/2018	feb	LANGREO	Eastern Asturias	Male	58	512	Positive
53	24/05/2018	may	LANGREO	Eastern Asturias	Male	72	128	Positive
54	03/07/2018	jul	LANGREO	Eastern Asturias	Female	97	512	Positive
55	13/09/2018	sep	LANGREO	Eastern Asturias	Female	58	1024	Positive
56	30/11/2018	nov	LANGREO	Eastern Asturias	Male	18	256	Positive
57	09/04/2018	apr	LANGREO	Eastern Asturias	Male	67	1024	Positive
58	17/05/2018	may	LANGREO	Eastern Asturias	Male	56	256	Positive
59	09/11/2018	nov	LANGREO	Eastern Asturias	Male	69	1024	Positive
60	19/03/2018	mar	LANGREO	Eastern Asturias	Male	39	1024	Positive
61	27/07/2018	jul	MIERES	Central Asturias	Male	58	256	Positive
62	04/04/2018		OVIEDOCENTRO	Central Asturias	Male	85	128	Positive
63	07/05/2018	may	OVIEDOCENTRO	Central Asturias	Female	40	256	Positive
64	11/06/2018		OVIEDOCENTRO	Central Asturias	Female	47	128	Positive
65	01/07/2018	jul	OVIEDOCENTRO	Central Asturias	Male	53	128	Positive
66	05/07/2018	jul	OVIEDOCENTRO	Central Asturias	Male	60	512	Positive
67	30/11/2018	nov	OVIEDOCENTRO	Central Asturias	Male	67	256	Positive
68	11/12/2018	dec	OVIEDOCENTRO	Central Asturias	Male	68	512	Positive
69	12/12/2018	dec	OVIEDOCENTRO	Central Asturias	Male	74	128	Positive
70	26/04/2018	apr	OVIEDOCENTRO	Central Asturias	Male	51	1024	Positive
71	27/04/2018	apr	ORIENTE	Eastern Asturias	Female	77	512	Positive
72	25/04/2018	apr	ORIENTE	Eastern Asturias	Male	46	512	Positive
73	26/04/2018	apr	ORIENTE	Eastern Asturias	Male	47	1024	Positive
74	26/04/2018	apr	ORIENTE	Eastern Asturias	Male	57	512	Positive
75	05/11/2018	nov	ORIENTE	Eastern Asturias	Male	73	512	Positive
76	06/11/2018	nov	ORIENTE	Eastern Asturias	Female	51	1024	Positive
77	04/04/2018	apr	MIERES	Central Asturias	Male	69	128	Positive
78	04/01/2018	jan	MIERES	Central Asturias	Male	85	256	Positive
79	13/03/2018	mar	MIERES	Central Asturias	Male	73	256	Positive
80	30/04/2018	apr	MIERES	Central Asturias	Male	81	128	Positive
81	02/05/2018	may	MIERES	Central Asturias	Male	72	128	Positive
82	30/07/2018	jul	MIERES	Central Asturias	Male	67	256	Positive
83	12/12/2018	dec	MIERES	Central Asturias	Male	41	256	Positive
84	27/11/2018	nov	MIERES	Central Asturias	Male	73	128	Positive
85	28/08/2018	aug	OVIEDOCENTRO	Central Asturias	Male	79	128	Positive
86	31/07/2018	jul	OVIEDOCENTRO	Central Asturias	Male	66	128	Positive
87	13/02/2018	feb	OCCIDENTE	Western Asturias	Female	62	128	Positive
88	24/09/2018	sep	OCCIDENTE	Western Asturias	Male	72	128	Positive
89	25/03/2018	mar	OVIEDOCENTRO	Central Asturias	Male	66	128	Positive
90	26/04/2018	apr	OVIEDOCENTRO	Central Asturias	Female	23	128	Positive
91	06/02/2018	feb	OVIEDOCENTRO	Central Asturias	Male	63	512	Positive
92	17/01/2018	jan	OVIEDOCENTRO	Central Asturias	Male	61	512	Positive
93	28/02/2018	feb	OVIEDOCENTRO	Central Asturias	Female	67	512	Positive
94	13/01/2018	jan	OVIEDOCENTRO	Central Asturias	Male	49	128	Positive
95	17/01/2018	jan	OVIEDOCENTRO	Central Asturias	Male	34	128	Positive
96	26/01/2018	jan	OVIEDOCENTRO	Central Asturias	Male	77	256	Positive
97	12/02/2018	feb	OVIEDOCENTRO	Central Asturias	Female	67	128	Positive
98	14/02/2018	feb	OVIEDOCENTRO	Central Asturias	Male	41	128	Positive
99	19/02/2018	feb	OVIEDOCENTRO	Central Asturias	Male	66	256	Positive
100	25/02/2018	feb	OVIEDOCENTRO	Central Asturias	Female	59	1024	Positive
101	13/03/2018	mar	OVIEDOCENTRO	Central Asturias	Male	70	1024	Positive
102	27/04/2018	apr	OVIEDOCENTRO	Central Asturias	Male	55	256	Positive
103	10/05/2018	may	OVIEDOCENTRO	Central Asturias	Female	67	128	Positive
104	14/05/2018	may	OVIEDOCENTRO	Central Asturias	Female	80	1024	Positive
105	16/05/2018	may	OVIEDOCENTRO	Central Asturias	Male	54	128	Positive
106	10/06/2018	jun	OVIEDOCENTRO	Central Asturias	Female	30	128	Positive
107	11/06/2018	jun	OVIEDOCENTRO	Central Asturias	Female	81	128	Positive
108	23/06/2018	jun	OVIEDOCENTRO	Central Asturias	Male	59	1024	Positive
109	25/06/2018	jun	OVIEDOCENTRO	Central Asturias	Male	66	512	Positive
110	10/09/2018	sep	OVIEDOCENTRO	Central Asturias	Female	67	128	Positive
111	05/07/2018	jul	OVIEDOCENTRO	Central Asturias	Male	72	256	Positive
112	09/07/2018	jul	OVIEDOCENTRO	Central Asturias	Female	80	128	Positive
113	13/07/2018	jul	OVIEDOCENTRO	Central Asturias	Male	56	512	Positive
114	24/07/2018	jul	OVIEDOCENTRO	Central Asturias	Male	60	128	Positive
115	04/08/2018	aug	OVIEDOCENTRO	Central Asturias	Male	85	128	Positive
116	10/08/2018	aug	OVIEDOCENTRO	Central Asturias	Female	85	512	Positive
117	16/08/2018	aug	OVIEDOCENTRO	Central Asturias	Male	24	512	Positive
118	21/08/2018	aug	OVIEDOCENTRO	Central Asturias	Female	82	256	Positive
119	21/08/2018	aug	OVIEDOCENTRO	Central Asturias	Male	77	1024	Positive
120	25/08/2018	aug	OVIEDOCENTRO	Central Asturias	Male	85	128	Positive
121	06/09/2018	sep	OVIEDOCENTRO	Central Asturias	Male	49	128	Positive
122	04/09/2018	sep	OVIEDOCENTRO	Central Asturias	Female	90	512	Positive
123	04/09/2018	sep	OVIEDOCENTRO	Central Asturias	Female	81	1024	Positive
124	17/09/2018	sep	OVIEDOCENTRO	Central Asturias	Female	60	128	Positive
125	17/09/2018	sep	OVIEDOCENTRO	Central Asturias	Male	74	256	Positive
126	19/09/2018	sep	OVIEDOCENTRO	Central Asturias	Male	78	256	Positive
127	27/09/2018	sep	OVIEDOCENTRO	Central Asturias	Female	26	256	Positive
128	05/10/2018	oct	OVIEDOCENTRO	Central Asturias	Male	80	256	Positive
129	05/10/2018	oct	OVIEDOCENTRO	Central Asturias	Male	59	256	Positive
130	18/10/2018	oct	OVIEDOCENTRO	Central Asturias	Male	76	1024	Positive
131	23/10/2018	oct	OVIEDOCENTRO	Central Asturias	Male	63	512	Positive
132	26/10/2018	oct	OVIEDOCENTRO	Central Asturias	Female	75	512	Positive
133	28/11/2018	nov	OVIEDOCENTRO	Central Asturias	Female	61	256	Positive
134	05/12/2018	dec	OVIEDOCENTRO	Central Asturias	Female	40	256	Positive
135	12/12/2018	dec	OVIEDOCENTRO	Central Asturias	Male	80	128	Positive
136	19/12/2018	dec	OVIEDOCENTRO	Central Asturias	Male	69	128	Positive
137	19/12/2018	dec	OVIEDOCENTRO	Central Asturias	Female	68	128	Positive
138	23/12/2018	dec	OVIEDOCENTRO	Central Asturias	Male	76	128	Positive
139	29/12/2018	dec	OVIEDOCENTRO	Central Asturias	Male	64	256	Positive
140	31/12/2018	dec	OVIEDOCENTRO	Central Asturias	Male	63	256	Positive
141	23/02/2018	feb	OVIEDOCENTRO	Central Asturias	Male	42	128	Positive
142	14/05/2018	may	OVIEDOCENTRO	Central Asturias	Male	35	512	Positive
143	26/04/2018	apr	OVIEDOCENTRO	Central Asturias	Male	50	1024	Positive
144	26/04/2018	apr	OVIEDOCENTRO	Central Asturias	Male	53	1024	Positive
145	26/04/2018	apr	OVIEDOCENTRO	Central Asturias	Male	52	256	Positive
146	27/04/2018	apr	OVIEDOCENTRO	Central Asturias	Male	55	128	Positive
147	27/04/2018	apr	OVIEDOCENTRO	Central Asturias	Male	39	512	Positive
148	03/05/2018	may	OVIEDOCENTRO	Central Asturias	Male	53	512	Positive
149	04/05/2018	may	OVIEDOCENTRO	Central Asturias	Male	51	128	Positive
150	24/04/2018	apr	OVIEDOCENTRO	Central Asturias	Female	88	512	Positive
151	07/11/2018	nov	OVIEDOCENTRO	Central Asturias	Female	90	256	Positive
152	18/12/2018	dec	ORIENTE	Eastern Asturias	Female	56	1024	Positive
153	05/06/2018	jun	ORIENTE	Eastern Asturias	Male	53	128	Positive
154	20/02/2018	feb	ORIENTE	Eastern Asturias	Male	58	256	Positive
155	26/04/2018	apr	ORIENTE	Eastern Asturias	Male	45	512	Positive
156	30/10/2018	oct	ORIENTE	Eastern Asturias	Female	39	128	Positive
157	12/12/2018	dec	ORIENTE	Eastern Asturias	Male	74	256	Positive
158	12/02/2018	feb	OVIEDOCENTRO	Central Asturias	Male	96	512	Positive
159	11/04/2018	apr	ORIENTE	Eastern Asturias	Male	42	128	Positive
160	14/12/2018	dec	ORIENTE	Eastern Asturias	Female	39	1024	Positive
161	23/11/2018	nov	ORIENTE	Eastern Asturias	Male	65	512	Positive
162	19/10/2018	oct	ORIENTE	Eastern Asturias	Female	43	512	Positive
163	19/10/2018	oct	ORIENTE	Eastern Asturias	Female	56	256	Positive
164	21/02/2018	feb	OVIEDOCENTRO	Central Asturias	Male	82	256	Positive
165	13/11/2018	nov	ORIENTE	Eastern Asturias	Male	85	256	Positive
166	09/11/2018	nov	ORIENTE	Eastern Asturias	Male	64	256	Positive
167	09/01/2018	jan	OVIEDOCENTRO	Central Asturias	Male	83	256	Positive
168	14/05/2018	may	OVIEDOCENTRO	Central Asturias	Female	49	128	Positive
169	29/11/2018	nov	OVIEDOCENTRO	Central Asturias	Male	59	128	Positive
170	19/04/2018	apr	OVIEDOCENTRO	Central Asturias	Male	58	1024	Positive
171	31/05/2018	may	OVIEDOCENTRO	Central Asturias	Male	33	128	Positive
172	20/02/2018	feb	OCCIDENTE	Western Asturias	Female	76	128	Positive
173	27/08/2018	aug	LANGREO	Eastern Asturias	Male	69	256	Positive
174	03/05/2018	may	LANGREO	Eastern Asturias	Male	44	128	Positive
175	03/05/2018	may	LANGREO	Eastern Asturias	Male	52	128	Positive
176	18/01/2018	jan	LANGREO	Eastern Asturias	Male	39	512	Positive
177	14/02/2018	feb	LANGREO	Eastern Asturias	Male	66	512	Positive
178	19/04/2018	apr	LANGREO	Eastern Asturias	Female	38	1024	Positive
179	05/01/2018	jan	LANGREO	Eastern Asturias	Male	80	128	Positive
180	24/01/2018	jan	LANGREO	Eastern Asturias	Female	65	256	Positive
181	26/10/2018	oct	OCCIDENTE	Western Asturias	Female	74	256	Positive
182	31/05/2018	may	OVIEDOCENTRO	Central Asturias	Male	38	256	Positive
183	30/01/2018	jan	OVIEDOCENTRO	Central Asturias	Male	38	128	Positive
184	13/03/2018	mar	OVIEDOCENTRO	Central Asturias	Female	75	512	Positive
185	23/07/2018	jul	OVIEDOCENTRO	Central Asturias	Male	74	1024	Positive
186	29/07/2018	jul	OVIEDOCENTRO	Central Asturias	Male	87	256	Positive
187	22/10/2018	oct	OVIEDOCENTRO	Central Asturias	Male	66	128	Positive
188	04/12/2018	dec	OVIEDOCENTRO	Central Asturias	Male	83	128	Positive
189	03/05/2018	may	OVIEDOCENTRO	Central Asturias	Female	44	1024	Positive
190	25/04/2018	apr	OVIEDOCENTRO	Central Asturias	Male	47	1024	Positive
191	27/04/2018	apr	OVIEDOCENTRO	Central Asturias	Male	44	512	Positive
192	26/04/2018	apr	OVIEDOCENTRO	Central Asturias	Male	29	128	Positive
193	26/03/2018	mar	OVIEDOCENTRO	Central Asturias	Female	53	512	Positive
194	21/06/2018	jun	OVIEDOCENTRO	Central Asturias	Male	64	128	Positive
195	07/09/2018	sep	OVIEDOCENTRO	Central Asturias	Male	85	256	Positive
196	17/10/2018	oct	OVIEDOCENTRO	Central Asturias	Male	55	1024	Positive
197	07/11/2018	nov	OVIEDOCENTRO	Central Asturias	Female	46	512	Positive
198	26/04/2018	apr	SUROCCIDENTE	Western Asturias	Male	86	128	Positive
199	11/01/2018	jan	SUROCCIDENTE	Western Asturias	Male	77	256	Positive
200	19/03/2018	mar	SUROCCIDENTE	Western Asturias	Male	66	128	Positive
201	27/03/2018	mar	SUROCCIDENTE	Western Asturias	Female	85	512	Positive
202	16/04/2018	apr	SUROCCIDENTE	Western Asturias	Male	78	256	Positive
203	10/05/2018	may	SUROCCIDENTE	Western Asturias	Male	82	128	Positive
204	21/11/2018	nov	SUROCCIDENTE	Western Asturias	Male	71	256	Positive
205	06/03/2018	mar	OCCIDENTE	Western Asturias	Male	85	128	Positive
206	21/03/2018	mar	OCCIDENTE	Western Asturias	Female	54	512	Positive
207	05/06/2018	jun	OCCIDENTE	Western Asturias	Male	72	256	Positive
208	27/03/2018	mar	OCCIDENTE	Western Asturias	Female	76	256	Positive

## Sheet: SHEEP
Animal ID	Year.sampling	Month.sampling	FLOCK.SIZE	Range.census	Health.area	Geographic area	ELISA.DO	ELISA.result	ELISA.interpret
1	2018	ene	9	1-49	ORIENTE	Eastern Asturias	0.072	-3.27456	NEG
2	2018	ene	49	1-49	ORIENTE	Eastern Asturias	2.001	239.673	POS
3	2018	ene	51	50-120	ORIENTE	Eastern Asturias	0.157	7.43073	NEG
4	2018	ene	53	50-120	ORIENTE	Eastern Asturias	1.739	206.675	POS
5	2018	ene	51	50-120	ORIENTE	Eastern Asturias	0.077	-2.64484	NEG
6	2018	ene	22	1-49	ORIENTE	Eastern Asturias	0.228	16.3728	NEG
7	2018	ene	30	1-49	ORIENTE	Eastern Asturias	1.055	120.529	POS
8	2018	feb	41	1-49	ORIENTE	Eastern Asturias	0.425	41.1839	POS
9	2018	feb	23	1-49	ORIENTE	Eastern Asturias	0.059	-4.91184	NEG
10	2018	mar	7	1-49	ORIENTE	Eastern Asturias	0.158	7.55668	NEG
11	2018	mar	11	1-49	ORIENTE	Eastern Asturias	0.089	-1.1335	NEG
12	2018	mar	5	1-49	SUROCCIDENTE	Western Asturias	0.147	6.17128	NEG
13	2018	mar	15	1-49	OVIEDOCENTRO	Central Asturias	0.291	24.3073	NEG
14	2018	mar	7	1-49	OVIEDOCENTRO	Central Asturias	0.065	-4.15617	NEG
15	2018	mar	37	1-49	ORIENTE	Eastern Asturias	0.185	10.9572	NEG
16	2018	mar	11	1-49	OVIEDOCENTRO	Central Asturias	0.1	0.251889	NEG
17	2018	mar	14	1-49	OVIEDOCENTRO	Central Asturias	0.071	-3.4005	NEG
18	2018	abr	51	50-120	SUROCCIDENTE	Western Asturias	0.068	-3.77834	NEG
19	2018	may	45	1-49	OVIEDOCENTRO	Central Asturias	0.273	22.0403	NEG
20	2018	jun	3	1-49	GIJON	Central Asturias	0.127	3.65239	NEG
21	2017	abr	50	50-120	ORIENTE	Eastern Asturias	0.176	7.19921	NEG
22	2017	abr	22	1-49	ORIENTE	Eastern Asturias	0.256	15.0888	NEG
23	2017	abr	50	50-120	ORIENTE	Eastern Asturias	0.421	31.3609	NEG
24	2017	abr	50	50-120	ORIENTE	Eastern Asturias	0.878	76.43	POS
25	2017	abr	64	50-120	ORIENTE	Eastern Asturias	0.82	70.7101	POS
26	2017	abr	8	1-49	GIJON	Central Asturias	0.232	12.7219	NEG
27	2017	abr	28	1-49	GIJON	Central Asturias	0.098	-0.493097	NEG
28	2017	abr	13	1-49	SUROCCIDENTE	Western Asturias	0.094	-0.887574	NEG
29	2017	abr	18	1-49	OCCIDENTE	Western Asturias	0.24	13.5108	NEG
30	2017	abr	5	1-49	MIERES	Central Asturias	0.266	16.075	NEG
31	2017	abr	50	50-120	ORIENTE	Eastern Asturias	0.246	14.1026	NEG
32	2017	abr	8	1-49	OVIEDOCENTRO	Central Asturias	0.292	18.6391	NEG
33	2017	abr	47	1-49	OVIEDOCENTRO	Central Asturias	0.178	7.39645	NEG
34	2017	abr	6	1-49	OVIEDOCENTRO	Central Asturias	0.184	7.98817	NEG
35	2017	abr	3	1-49	SUROCCIDENTE	Western Asturias	0.253	14.7929	NEG
36	2017	abr	6	1-49	SUROCCIDENTE	Western Asturias	0.071	-3.15582	NEG
37	2017	abr	60	50-120	SUROCCIDENTE	Western Asturias	0.586	47.6331	POS
38	2017	abr	24	1-49	ORIENTE	Eastern Asturias	0.264	15.8777	NEG
39	2017	abr	12	1-49	ORIENTE	Eastern Asturias	0.248	14.2998	NEG
40	2017	abr	39	1-49	ORIENTE	Eastern Asturias	0.484	37.574	NEG
41	2017	abr	37	1-49	ORIENTE	Eastern Asturias	0.37	26.3314	NEG
42	2017	abr	8	1-49	ORIENTE	Eastern Asturias	0.304	19.8225	NEG
43	2017	abr	25	1-49	SUROCCIDENTE	Western Asturias	0.151	4.73373	NEG
44	2017	abr	4	1-49	SUROCCIDENTE	Western Asturias	0.209	10.4536	NEG
45	2017	may	12	1-49	ORIENTE	Eastern Asturias	0.265	15.9763	NEG
46	2017	may	50	50-120	ORIENTE	Eastern Asturias	0.567	45.7594	POS
47	2017	may	9	1-49	OVIEDOCENTRO	Central Asturias	0.16	5.6213	NEG
48	2017	may	26	1-49	SUROCCIDENTE	Western Asturias	0.199	9.46746	NEG
49	2017	may	50	50-120	ORIENTE	Eastern Asturias	0.399	29.1913	NEG
50	2017	may	32	1-49	OVIEDOCENTRO	Central Asturias	0.359	25.2465	NEG
51	2017	may	18	1-49	OVIEDOCENTRO	Central Asturias	0.094	-0.887574	NEG
52	2017	may	27	1-49	GIJON	Central Asturias	0.354	24.7535	NEG
54	2017	may	57	50-120	ORIENTE	Eastern Asturias	0.619	50.8876	POS
55	2017	may	6	1-49	ORIENTE	Eastern Asturias	0.125	2.16963	NEG
56	2017	jun	17	1-49	LANGREO	Eastern Asturias	0.361	25.4438	NEG
57	2017	jun	21	1-49	LANGREO	Eastern Asturias	0.142	3.84615	NEG
58	2017	jul	7	1-49	ORIENTE	Eastern Asturias	0.259	15.3846	NEG
59	2017	jul	13	1-49	ORIENTE	Eastern Asturias	0.122	1.87377	NEG
60	2017	jun	10	1-49	ORIENTE	Eastern Asturias	0.245	14.0039	NEG
61	2017	jun	17	1-49	LANGREO	Eastern Asturias	0.472	36.3905	NEG
62	2017	jun	8	1-49	LANGREO	Eastern Asturias	0.66	54.931	POS
63	2017	jun	45	1-49	LANGREO	Eastern Asturias	0.763	65.0888	POS
64	2017	jun	5	1-49	OVIEDOCENTRO	Central Asturias	0.043	-5.91716	NEG
65	2017	jun	11	1-49	OVIEDOCENTRO	Central Asturias	0.253	14.7929	NEG
66	2017	jun	13	1-49	OVIEDOCENTRO	Central Asturias	0.149	4.53649	NEG
67	2017	jun	4	1-49	AVILES	Central Asturias	0.294	18.8363	NEG
68	2017	jun	30	1-49	OVIEDOCENTRO	Central Asturias	0.102	-0.0986193	NEG
69	2017	jun	9	1-49	OVIEDOCENTRO	Central Asturias	0.246	14.1026	NEG
70	2017	jun	8	1-49	AVILES	Central Asturias	0.225	12.0316	NEG
71	2017	jun	11	1-49	MIERES	Central Asturias	0.364	25.7396	NEG
72	2017	jun	3	1-49	SUROCCIDENTE	Western Asturias	0.171	6.70611	NEG
73	2017	jun	5	1-49	MIERES	Central Asturias	0.13	2.66272	NEG
74	2017	jun	24	1-49	OCCIDENTE	Western Asturias	0.249	14.3984	NEG
75	2017	jun	7	1-49	OVIEDOCENTRO	Central Asturias	0.105	0.197239	NEG
76	2017	jul	8	1-49	OVIEDOCENTRO	Central Asturias	0.172	6.80473	NEG
77	2017	jul	17	1-49	OVIEDOCENTRO	Central Asturias	0.262	15.6805	NEG
78	2017	jul	26	1-49	MIERES	Central Asturias	0.267	16.1736	NEG
79	2017	jul	12	1-49	MIERES	Central Asturias	0.149	4.53649	NEG
80	2017	jul	14	1-49	SUROCCIDENTE	Western Asturias	0.166	6.21302	NEG
81	2017	jul	5	1-49	MIERES	Central Asturias	NA	-10.1578	NEG
82	2017	jul	8	1-49	OVIEDOCENTRO	Central Asturias	0.471	36.2919	NEG
83	2017	jul	12	1-49	OVIEDOCENTRO	Central Asturias	0.135	3.15582	NEG
84	2017	jul	3	1-49	LANGREO	Eastern Asturias	0.182	7.79093	NEG
85	2017	jul	50	50-120	ORIENTE	Eastern Asturias	0.2	9.56607	NEG
86	2017	jul	55	50-120	OVIEDOCENTRO	Central Asturias	0.367	26.0355	NEG
87	2017	NA	1	1-49	OVIEDOCENTRO	Central Asturias	0.263	15.7791	NEG
88	2017	ago	114	50-120	OCCIDENTE	Western Asturias	0.261	15.5819	NEG
89	2017	nov	40	1-49	OVIEDOCENTRO	Central Asturias	0.118	1.47929	NEG
90	2017	dic	7	1-49	LANGREO	Eastern Asturias	0.089	-1.38067	NEG
92	2017	nov	8	1-49	GIJON	Central Asturias	0.073	-2.95858	NEG
93	2017	dic	54	50-120	ORIENTE	Eastern Asturias	0.07	-3.25444	NEG
94	2017	nov	60	50-120	MIERES	Central Asturias	0.317	21.1045	NEG
95	2017	dic	10	1-49	MIERES	Central Asturias	0.15	4.63511	NEG
96	2017	dic	34	1-49	ORIENTE	Eastern Asturias	0.493	38.4615	NEG
97	2016	mar	15	1-49	AVILES	Central Asturias	0.235	5.55556	NEG
98	2016	mar	37	1-49	ORIENTE	Eastern Asturias	0.131	-6.73759	NEG
99	2016	mar	43	1-49	OVIEDOCENTRO	Central Asturias	0.092	-11.3475	NEG
100	2016	mar	8	1-49	OCCIDENTE	Western Asturias	0.195	0.827423	NEG
101	2016	mar	11	1-49	ORIENTE	Eastern Asturias	0.122	-7.80142	NEG
102	2016	mar	11	1-49	ORIENTE	Eastern Asturias	0.073	-13.5934	NEG
103	2016	mar	44	1-49	ORIENTE	Eastern Asturias	0.546	42.3168	POS
104	2016	mar	8	1-49	ORIENTE	Eastern Asturias	0.176	-1.41844	NEG
105	2016	mar	8	1-49	ORIENTE	Eastern Asturias	0.429	28.487	NEG
106	2016	mar	4	1-49	LANGREO	Eastern Asturias	0.189	0.118203	NEG
107	2016	mar	2	1-49	LANGREO	Eastern Asturias	0.109	-9.33806	NEG
108	2016	mar	16	1-49	ORIENTE	Eastern Asturias	0.116	-8.51064	NEG
109	2016	mar	5	1-49	MIERES	Central Asturias	0.113	-8.86525	NEG
110	2016	mar	6	1-49	OCCIDENTE	Western Asturias	0.056	-15.6028	NEG
111	2016	mar	4	1-49	OCCIDENTE	Western Asturias	0.079	-12.8842	NEG
112	2016	mar	9	1-49	LANGREO	Eastern Asturias	0.047	-16.6667	NEG
113	2016	mar	6	1-49	LANGREO	Eastern Asturias	0.276	10.4019	NEG
114	2016	mar	4	1-49	OVIEDOCENTRO	Central Asturias	0.182	-0.70922	NEG
115	2016	mar	23	1-49	SUROCCIDENTE	Western Asturias	0.337	17.6123	NEG
116	2016	mar	9	1-49	ORIENTE	Eastern Asturias	0.172	-1.89125	NEG
117	2016	mar	3	1-49	GIJON	Central Asturias	0.084	-12.2931	NEG
118	2016	mar	36	1-49	ORIENTE	Eastern Asturias	0.07	-13.948	NEG
119	2016	mar	27	1-49	GIJON	Central Asturias	0.066	-14.4208	NEG
120	2016	mar	4	1-49	ORIENTE	Eastern Asturias	0.076	-13.2388	NEG
121	2016	mar	62	50-120	SUROCCIDENTE	Western Asturias	0.204	1.89125	NEG
122	2016	may	17	1-49	ORIENTE	Eastern Asturias	0.29	12.0567	NEG
123	2016	may	8	1-49	MIERES	Central Asturias	0.082	-12.5296	NEG
124	2016	may	52	50-120	MIERES	Central Asturias	0.092	-11.3475	NEG
125	2016	may	42	1-49	OVIEDOCENTRO	Central Asturias	0.073	-13.5934	NEG
126	2016	may	4	1-49	ORIENTE	Eastern Asturias	0.069	-14.0662	NEG
127	2016	may	32	1-49	OCCIDENTE	Western Asturias	0.074	-13.4752	NEG
128	2016	may	24	1-49	GIJON	Central Asturias	0.115	-8.62884	NEG
129	2016	may	5	1-49	AVILES	Central Asturias	0.076	-13.2388	NEG
130	2016	may	43	1-49	ORIENTE	Eastern Asturias	0.317	15.2482	NEG
131	2016	may	10	1-49	OVIEDOCENTRO	Central Asturias	0.066	-14.4208	NEG
132	2016	may	2	1-49	MIERES	Central Asturias	0.052	-16.0757	NEG
133	2016	may	14	1-49	OVIEDOCENTRO	Central Asturias	0.048	-16.5485	NEG
134	2016	may	1	1-49	LANGREO	Eastern Asturias	0.06	-15.13	NEG
135	2016	may	7	1-49	GIJON	Central Asturias	0.065	-14.539	NEG
136	2016	may	6	1-49	ORIENTE	Eastern Asturias	0.054	-15.8392	NEG
137	2016	may	10	1-49	OVIEDOCENTRO	Central Asturias	0.261	8.62884	NEG
138	2016	may	42	1-49	GIJON	Central Asturias	0.15	-4.49173	NEG
139	2016	may	9	1-49	OVIEDOCENTRO	Central Asturias	0.196	0.945626	NEG
140	2016	may	4	1-49	ORIENTE	Eastern Asturias	0.438	29.5508	NEG
141	2016	may	56	50-120	GIJON	Central Asturias	0.217	3.4279	NEG
142	2016	may	11	1-49	OVIEDOCENTRO	Central Asturias	0.137	-6.02837	NEG
143	2016	jun	41	1-49	OVIEDOCENTRO	Central Asturias	0.082	-12.5296	NEG
145	2016	sep	6	1-49	OCCIDENTE	Western Asturias	0.181	-0.827423	NEG
146	2016	sep	19	1-49	OVIEDOCENTRO	Central Asturias	0.141	-5.55556	NEG
147	2016	sep	29	1-49	OVIEDOCENTRO	Central Asturias	0.346	18.6761	NEG
148	2016	dic	72	50-120	ORIENTE	Eastern Asturias	0.184	-0.472813	NEG
149	2016	dic	10	1-49	OVIEDOCENTRO	Central Asturias	0.096	-10.8747	NEG
150	2016	dic	50	50-120	ORIENTE	Eastern Asturias	0.874	81.0875	POS
151	2016	dic	51	50-120	ORIENTE	Eastern Asturias	0.183	-0.591017	NEG
152	2016	dic	53	50-120	OVIEDOCENTRO	Central Asturias	0.11	-9.21986	NEG
153	2016	dic	52	50-120	GIJON	Central Asturias	0.224	4.25532	NEG
154	2016	dic	12	1-49	GIJON	Central Asturias	0.147	-4.84634	NEG
155	2016	dic	50	50-120	ORIENTE	Eastern Asturias	0.263	8.86525	NEG
156	2016	dic	22	1-49	ORIENTE	Eastern Asturias	0.136	-6.14657	NEG
157	2016	dic	4	1-49	OVIEDOCENTRO	Central Asturias	0.088	-11.8203	NEG

## Sheet: GOATS
Animal.ID	Year.sampling	Month.sampling	FLOCK.SIZE	Range.census	Health.area	Geographic area	ELISA.DO	ELISA.result	ELISA.interpret
1	2018	ene	21	1-50	ORIENTE	Eastern Asturias	0.37	34.2569	NEG
2	2018	ene	21	1-50	ORIENTE	Eastern Asturias	0.244	18.3879	NEG
3	2018	ene	24	1-50	ORIENTE	Eastern Asturias	1.219	141.184	POS
4	2018	ene	44	1-50	ORIENTE	Eastern Asturias	0.148	6.29723	NEG
5	2018	ene	45	1-50	ORIENTE	Eastern Asturias	0.509	51.7632	POS
6	2018	feb	6	1-50	OVIEDOCENTRO	Central Asturias	0.825	91.5617	POS
8	2018	feb	23	1-50	LANGREO	Eastern Asturias	0.186	11.0831	NEG
9	2018	mar	44	1-50	ORIENTE	Eastern Asturias	1.067	122.04	POS
10	2018	mar	12	1-50	LANGREO	Eastern Asturias	0.089	-1.1335	NEG
11	2018	mar	27	1-50	ORIENTE	Eastern Asturias	1.934	231.234	POS
12	2018	mar	14	1-50	OVIEDOCENTRO	Central Asturias	1.1	126.196	POS
13	2018	mar	35	1-50	SUROCCIDENTE	Western Asturias	0.379	35.3904	NEG
14	2018	mar	9	1-50	OVIEDOCENTRO	Central Asturias	0.347	31.3602	NEG
15	2018	mar	27	1-50	ORIENTE	Eastern Asturias	0.103	0.629723	NEG
18	2018	jun	25	1-50	GIJON	Central Asturias	0.184	10.8312	NEG
19	2018	jul	41	1-50	ORIENTE	Eastern Asturias	0.774	85.1385	POS
20	2018	ago	13	1-50	ORIENTE	Eastern Asturias	0.71	77.0781	POS
21	2018	NA	1	1-50	ORIENTE	Eastern Asturias	0.318	27.7078	NEG
22	2018	NA	1	1-50	ORIENTE	Eastern Asturias	1.471	172.922	POS
23	2018	NA	1	1-50	ORIENTE	Eastern Asturias	0.067	-3.90428	NEG
24	2018	NA	1	1-50	ORIENTE	Eastern Asturias	0.089	-1.1335	NEG
25	2018	NA	1	1-50	ORIENTE	Eastern Asturias	0.301	25.5668	NEG
26	2017	abr	50	1-50	ORIENTE	Eastern Asturias	0.426	31.854	NEG
27	2017	abr	50	1-50	ORIENTE	Eastern Asturias	1.477	135.503	POS
29	2017	abr	5	1-50	OCCIDENTE	Western Asturias	0.126	2.26824	NEG
30	2017	abr	50	1-50	ORIENTE	Eastern Asturias	0.11	0.690335	NEG
31	2017	abr	41	1-50	ORIENTE	Eastern Asturias	0.14	3.64892	NEG
32	2017	abr	11	1-50	MIERES	Central Asturias	0.123	1.97239	NEG
33	2017	abr	1	1-50	OVIEDOCENTRO	Central Asturias	0.068	-3.45168	NEG
34	2017	abr	26	1-50	MIERES	Central Asturias	0.119	1.57791	NEG
35	2017	abr	17	1-50	SUROCCIDENTE	Western Asturias	0.207	10.2564	NEG
37	2017	abr	22	1-50	ORIENTE	Eastern Asturias	0.268	16.2722	NEG
38	2017	abr	39	1-50	ORIENTE	Eastern Asturias	0.907	79.2899	POS
39	2017	abr	13	1-50	ORIENTE	Eastern Asturias	0.153	4.93097	NEG
40	2016	mar	7	1-50	AVILES	Central Asturias	0.762	67.8487	POS
41	2016	mar	40	1-50	ORIENTE	Eastern Asturias	0.188	0	NEG
42	2016	mar	25	1-50	ORIENTE	Eastern Asturias	0.122	-7.80142	NEG
44	2016	mar	34	1-50	ORIENTE	Eastern Asturias	0.138	-5.91017	NEG
45	2016	mar	12	1-50	LANGREO	Eastern Asturias	0.184	-0.472813	NEG
46	2016	mar	7	1-50	OCCIDENTE	Western Asturias	0.359	20.2128	NEG
47	2016	mar	12	1-50	LANGREO	Eastern Asturias	0.289	11.9385	NEG
48	2016	mar	40	1-50	LANGREO	Eastern Asturias	1.351	137.47	POS
49	2016	mar	20	1-50	MIERES	Central Asturias	0.128	-7.0922	NEG
50	2016	mar	42	1-50	SUROCCIDENTE	Western Asturias	0.19	0.236407	NEG
51	2016	mar	12	1-50	ORIENTE	Eastern Asturias	0.086	-12.0567	NEG
52	2016	mar	44	1-50	ORIENTE	Eastern Asturias	0.51	38.0615	NEG
53	2016	mar	22	1-50	ORIENTE	Eastern Asturias	1.462	150.591	POS
54	2016	mar	21	1-50	LANGREO	Eastern Asturias	0.296	12.766	NEG
56	2016	mar	11	1-50	OCCIDENTE	Western Asturias	0.214	3.07329	NEG
58	2016	may	27	1-50	ORIENTE	Eastern Asturias	0.356	19.8582	NEG
59	2016	may	50	1-50	OVIEDOCENTRO	Central Asturias	0.476	34.0426	NEG
61	2016	may	15	1-50	ORIENTE	Eastern Asturias	0.83	75.8865	NEG
62	2016	may	25	1-50	ORIENTE	Eastern Asturias	0.219	3.6643	NEG
66	2016	sep	43	1-50	AVILES	Central Asturias	0.13	-0.714924	NEG
67	2016	sep	29	1-50	AVILES	Central Asturias	0.163	2.23414	NEG
68	2016	nov	38	1-50	ORIENTE	Eastern Asturias	0.635	44.4147	POS
69	2016	nov	32	1-50	ORIENTE	Eastern Asturias	0.183	4.02145	NEG
72	2016	dic	48	1-50	LANGREO	Eastern Asturias	0.397	23.1457	NEG
73	2016	dic	42	1-50	ORIENTE	Eastern Asturias	1.445	116.801	POS
74	2016	dic	50	1-50	ORIENTE	Eastern Asturias	0.203	5.80876	NEG
78	2016	dic	18	1-50	LANGREO	Eastern Asturias	0.089	-4.37891	NEG
79	2016	dic	6	1-50	MIERES	Central Asturias	0.065	-6.52368	NEG
80	2016	may	5	1-50	LANGREO	Eastern Asturias	1.621	132.529	POS
81	2016	may	32	1-50	LANGREO	Eastern Asturias	0.284	13.0474	NEG
86	2016	dic	30	1-50	ORIENTE	Eastern Asturias	1.538	125.112	POS
87	2016	dic	15	1-50	GIJON	Central Asturias	0.119	-1.69794	NEG
88	2016	mar	45	1-50	ORIENTE	Eastern Asturias	0.877	66.0411	POS
89	2016	mar	29	1-50	OCCIDENTE	Western Asturias	0.29	13.5836	NEG
90	2016	mar	21	1-50	MIERES	Central Asturias	0.144	0.536193	NEG
92	2015	may	46	1-50	ORIENTE	Eastern Asturias	0.227	7.95353	NEG
93	2015	may	20	1-50	ORIENTE	Eastern Asturias	0.215	6.88114	NEG
94	2015	sep	25	1-50	AVILES	Central Asturias	0.15	1.07239	NEG
95	2015	oct	38	1-50	ORIENTE	Eastern Asturias	0.2	5.54066	NEG
96	2015	ene	37	1-50	OVIEDOCENTRO	Central Asturias	1.107	86.5952	POS
97	2015	ene	24	1-50	OVIEDOCENTRO	Central Asturias	0.229	8.13226	NEG
98	2015	ene	31	1-50	ORIENTE	Eastern Asturias	0.188	4.46828	NEG
99	2015	ene	22	1-50	OVIEDOCENTRO	Central Asturias	0.477	30.2949	NEG
100	2015	ene	10	1-50	OCCIDENTE	Western Asturias	0.162	2.14477	NEG
101	2015	ene	25	1-50	OVIEDOCENTRO	Central Asturias	0.713	51.3852	POS
102	2015	feb	44	1-50	ORIENTE	Eastern Asturias	0.306	15.0134	NEG
103	2015	mar	50	1-50	OVIEDOCENTRO	Central Asturias	0.181	3.84272	NEG
104	2015	mar	36	1-50	ORIENTE	Eastern Asturias	1.367	109.83	POS
105	2015	mar	21	1-50	ORIENTE	Eastern Asturias	0.227	7.95353	NEG
106	2015	mar	33	1-50	ORIENTE	Eastern Asturias	0.572	38.7846	NEG
107	2015	mar	50	1-50	ORIENTE	Eastern Asturias	0.925	70.3307	POS
108	2015	mar	50	1-50	ORIENTE	Eastern Asturias	0.205	5.98749	NEG
109	2015	mar	23	1-50	SUROCCIDENTE	Western Asturias	0.153	1.34048	NEG
110	2015	mar	36	1-50	OVIEDOCENTRO	Central Asturias	0.185	4.20018	NEG
111	2015	abr	32	1-50	ORIENTE	Eastern Asturias	1.223	96.9616	POS
112	2015	abr	27	1-50	OVIEDOCENTRO	Central Asturias	0.383	21.8945	NEG
113	2015	mar	33	1-50	OCCIDENTE	Western Asturias	0.118	-1.78731	NEG
114	2015	mar	12	1-50	ORIENTE	Eastern Asturias	0.108	-2.68097	NEG
115	2015	mar	16	1-50	LANGREO	Eastern Asturias	0.125	-1.16175	NEG
116	2015	mar	8	1-50	ORIENTE	Eastern Asturias	0.259	10.8132	NEG
117	2015	mar	29	1-50	ORIENTE	Eastern Asturias	0.295	14.0304	NEG
118	2015	abr	42	1-50	OVIEDOCENTRO	Central Asturias	0.83	61.8409	POS
120	2015	abr	35	1-50	ORIENTE	Eastern Asturias	1.475	119.482	POS
121	2015	abr	21	1-50	ORIENTE	Eastern Asturias	0.136	-0.178731	NEG
122	2015	abr	43	1-50	ORIENTE	Eastern Asturias	0.541	36.0143	NEG
123	2015	may	30	1-50	SUROCCIDENTE	Western Asturias	0.089	-4.37891	NEG
124	2015	may	22	1-50	AVILES	Central Asturias	0.192	4.82574	NEG
126	2015	may	42	1-50	OCCIDENTE	Western Asturias	0.138	0	NEG
129	2015	may	22	1-50	MIERES	Central Asturias	2.06	171.761	POS
130	2015	may	6	1-50	GIJON	Central Asturias	0.161	2.05541	NEG
131	2015	may	24	1-50	MIERES	Central Asturias	0.131	-0.625559	NEG
132	2015	may	46	1-50	ORIENTE	Eastern Asturias	0.087	-4.55764	NEG
133	2015	may	23	1-50	ORIENTE	Eastern Asturias	0.1	-3.39589	NEG
134	2015	may	41	1-50	ORIENTE	Eastern Asturias	0.108	-2.68097	NEG
135	2015	may	20	1-50	ORIENTE	Eastern Asturias	0.213	6.70241	NEG
7	2018	feb	51	51-180	ORIENTE	Central Asturias	0.385	36.1461	NEG
16	2018	abr	109	51-180	SUROCCIDENTE	Western Asturias	1.549	182.746	POS
17	2018	jun	77	51-180	ORIENTE	Eastern Asturias	0.168	8.81612	NEG
28	2017	abr	52	51-180	SUROCCIDENTE	Western Asturias	0.117	1.38067	NEG
36	2017	abr	53	51-180	ORIENTE	Eastern Asturias	0.14	3.64892	NEG
43	2016	mar	52	51-180	ORIENTE	Eastern Asturias	0.065	-14.539	NEG
55	2016	mar	54	51-180	ORIENTE	Eastern Asturias	0.444	30.26	NEG
57	2016	may	75	51-180	OVIEDOCENTRO	Central Asturias	0.11	-9.21986	NEG
60	2016	may	54	51-180	ORIENTE	Eastern Asturias	2.747	302.482	POS
63	2016	sep	178	51-180	SUROCCIDENTE	Western Asturias	0.081	-12.6478	NEG
64	2016	sep	180	51-180	SUROCCIDENTE	Western Asturias	0.145	0.625559	NEG
65	2016	sep	180	51-180	SUROCCIDENTE	Western Asturias	0.094	-3.93208	NEG
70	2016	dic	51	51-180	ORIENTE	Eastern Asturias	0.167	2.5916	NEG
71	2016	dic	54	51-180	LANGREO	Eastern Asturias	0.084	-4.82574	NEG
75	2016	dic	101	51-180	SUROCCIDENTE	Western Asturias	0.136	-0.178731	NEG
76	2016	dic	101	51-180	SUROCCIDENTE	Western Asturias	0.108	-2.68097	NEG
77	2016	dic	67	51-180	ORIENTE	Eastern Asturias	0.146	0.714924	NEG
82	2016	sep	178	51-180	SUROCCIDENTE	Western Asturias	0.127	-0.983021	NEG
83	2016	sep	180	51-180	SUROCCIDENTE	Western Asturias	0.118	-1.78731	NEG
84	2016	dic	72	51-180	ORIENTE	Eastern Asturias	2.031	169.169	POS
85	2016	dic	51	51-180	ORIENTE	Eastern Asturias	1.736	142.806	POS
91	2016	mar	61	51-180	ORIENTE	Eastern Asturias	0.236	8.75782	NEG
119	2015	abr	61	51-180	LANGREO	Eastern Asturias	2.679	227.078	POS
125	2015	may	52	51-180	LANGREO	Eastern Asturias	1.935	160.59	POS
127	2015	may	150	51-180	SUROCCIDENTE	Western Asturias	0.365	20.286	NEG
128	2015	may	150	51-180	SUROCCIDENTE	Western Asturias	0.208	6.25559	NEG

## Sheet: CATTLE
Animal.ID	Year.sampling	Month.sampling	FLOCK.SIZE	Range.census	Health.area	Geographic area	ELISA.DO	ELISA.result	ELISA.interpret
1	2018	ene	61	51-245	LANGREO	Eastern Asturias	0.311	26.8262	NEG
2	2018	ene	55	51-245	OCCIDENTE	Western Asturias	0.496	50.1259	POS
3	2018	ene	28	1-50	OCCIDENTE	Western Asturias	0.916	103.023	POS
4	2018	ene	46	1-50	OCCIDENTE	Western Asturias	0.324	28.4635	NEG
5	2018	ene	10	1-50	SUROCCIDENTE	Western Asturias	0.242	18.136	NEG
6	2018	ene	11	1-50	SUROCCIDENTE	Western Asturias	2.408	290.932	POS
7	2018	ene	10	1-50	SUROCCIDENTE	Western Asturias	0.96	108.564	POS
8	2018	ene	31	1-50	OVIEDOCENTRO	Central Asturias	0.419	40.4282	POS
9	2018	ene	33	1-50	OVIEDOCENTRO	Central Asturias	1.038	118.388	POS
10	2018	ene	21	1-50	SUROCCIDENTE	Western Asturias	0.768	84.3829	POS
11	2018	ene	46	1-50	SUROCCIDENTE	Western Asturias	0.913	102.645	POS
12	2018	ene	33	1-50	OVIEDOCENTRO	Central Asturias	0.399	37.9093	NEG
13	2018	ene	20	1-50	OVIEDOCENTRO	Central Asturias	0.175	9.69773	NEG
14	2018	ene	76	51-245	OVIEDOCENTRO	Central Asturias	0.289	24.0554	NEG
15	2018	ene	92	51-245	ORIENTE	Eastern Asturias	0.772	84.8866	POS
16	2018	ene	92	51-245	ORIENTE	Eastern Asturias	0.443	43.4509	POS
17	2018	ene	16	1-50	ORIENTE	Eastern Asturias	0.301	25.5668	NEG
18	2018	ene	15	1-50	ORIENTE	Eastern Asturias	0.645	68.8917	POS
19	2018	ene	30	1-50	ORIENTE	Eastern Asturias	1.106	126.952	POS
20	2018	ene	17	1-50	ORIENTE	Eastern Asturias	0.333	29.597	NEG
21	2018	ene	55	51-245	ORIENTE	Eastern Asturias	0.331	29.3451	NEG
22	2018	ene	97	51-245	ORIENTE	Eastern Asturias	0.493	49.7481	POS
23	2018	ene	55	51-245	ORIENTE	Eastern Asturias	0.601	63.3501	POS
24	2018	ene	42	1-50	ORIENTE	Eastern Asturias	0.438	42.8212	POS
25	2018	ene	32	1-50	ORIENTE	Eastern Asturias	0.207	13.728	NEG
26	2018	ene	1	1-50	ORIENTE	Eastern Asturias	0.25	19.1436	NEG
27	2018	ene	29	1-50	ORIENTE	Eastern Asturias	0.178	10.0756	NEG
28	2018	ene	39	1-50	ORIENTE	Eastern Asturias	0.112	1.76322	NEG
29	2018	ene	59	51-245	ORIENTE	Eastern Asturias	0.089	-1.1335	NEG
30	2018	ene	43	1-50	OVIEDOCENTRO	Central Asturias	0.251	19.2695	NEG
31	2018	ene	27	1-50	ORIENTE	Eastern Asturias	2.714	329.471	POS
32	2018	ene	30	1-50	ORIENTE	Eastern Asturias	0.283	23.2997	NEG
33	2018	ene	22	1-50	ORIENTE	Eastern Asturias	0.14	5.28967	NEG
35	2018	ene	16	1-50	MIERES	Central Asturias	0.077	-2.64484	NEG
36	2018	ene	32	1-50	ORIENTE	Eastern Asturias	0.089	-1.1335	NEG
37	2018	ene	21	1-50	ORIENTE	Eastern Asturias	0.419	40.4282	POS
38	2018	ene	33	1-50	ORIENTE	Eastern Asturias	1.673	198.363	POS
41	2018	ene	45	1-50	OVIEDOCENTRO	Central Asturias	0.097	-0.125945	NEG
42	2018	ene	37	1-50	SUROCCIDENTE	Western Asturias	0.094	-0.503778	NEG
43	2018	ene	60	51-245	OVIEDOCENTRO	Central Asturias	0.111	1.63728	NEG
44	2018	ene	63	51-245	ORIENTE	Eastern Asturias	0.216	14.8615	NEG
45	2018	ene	29	1-50	OVIEDOCENTRO	Central Asturias	0.23	16.6247	NEG
46	2018	ene	59	51-245	OVIEDOCENTRO	Central Asturias	0.131	-2.27001	NEG
47	2018	ene	26	1-50	SUROCCIDENTE	Western Asturias	0.086	-7.64636	NEG
48	2018	ene	43	1-50	SUROCCIDENTE	Western Asturias	0.123	-3.22581	NEG
49	2018	ene	159	51-245	SUROCCIDENTE	Western Asturias	0.113	-4.42055	NEG
50	2018	ene	159	51-245	SUROCCIDENTE	Western Asturias	0.123	-3.22581	NEG
51	2018	ene	11	1-50	ORIENTE	Eastern Asturias	0.722	68.3393	POS
52	2018	ene	27	1-50	ORIENTE	Eastern Asturias	0.13	-2.38949	NEG
53	2018	ene	32	1-50	ORIENTE	Eastern Asturias	0.075	-8.96057	NEG
54	2018	ene	54	51-245	ORIENTE	Eastern Asturias	0.101	-5.85424	NEG
55	2018	ene	46	1-50	ORIENTE	Eastern Asturias	0.159	1.07527	NEG
56	2018	ene	46	1-50	ORIENTE	Eastern Asturias	0.172	2.62843	NEG
57	2018	ene	102	51-245	OVIEDOCENTRO	Central Asturias	0.358	24.8507	NEG
58	2018	ene	102	51-245	OVIEDOCENTRO	Central Asturias	0.154	0.477897	NEG
59	2018	ene	3	1-50	ORIENTE	Eastern Asturias	0.166	1.91159	NEG
60	2018	ene	4	1-50	ORIENTE	Eastern Asturias	0.114	-4.30108	NEG
61	2018	ene	7	1-50	ORIENTE	Eastern Asturias	0.078	-8.60215	NEG
62	2018	ene	8	1-50	ORIENTE	Eastern Asturias	0.103	-5.61529	NEG
63	2018	ene	33	1-50	ORIENTE	Eastern Asturias	1.545	166.667	POS
64	2018	ene	34	1-50	ORIENTE	Eastern Asturias	0.158	0.955795	NEG
65	2018	ene	57	51-245	ORIENTE	Eastern Asturias	0.09	-7.16846	NEG
66	2018	ene	35	1-50	ORIENTE	Eastern Asturias	0.081	-8.24373	NEG
67	2018	ene	43	1-50	OVIEDOCENTRO	Central Asturias	0.088	-7.40741	NEG
68	2018	ene	36	1-50	ORIENTE	Eastern Asturias	0.086	-7.64636	NEG
69	2018	ene	8	1-50	ORIENTE	Eastern Asturias	0.106	-5.25687	NEG
70	2018	ene	15	1-50	ORIENTE	Eastern Asturias	0.114	-4.30108	NEG
71	2018	ene	34	1-50	LANGREO	Eastern Asturias	0.082	-8.12425	NEG
72	2018	ene	72	51-245	OCCIDENTE	Western Asturias	0.099	-6.09319	NEG
73	2018	ene	85	51-245	OCCIDENTE	Western Asturias	0.067	-9.91637	NEG
74	2018	ene	79	51-245	SUROCCIDENTE	Western Asturias	0.105	-5.37634	NEG
75	2018	ene	68	51-245	AVILES	Central Asturias	0.067	-9.91637	NEG
76	2018	ene	57	51-245	AVILES	Central Asturias	0.166	1.91159	NEG
77	2018	ene	105	51-245	SUROCCIDENTE	Western Asturias	0.41	31.0633	NEG
78	2018	ene	105	51-245	SUROCCIDENTE	Western Asturias	0.115	-4.1816	NEG
79	2018	ene	13	1-50	SUROCCIDENTE	Western Asturias	0.091	-7.04898	NEG
80	2018	ene	40	1-50	OVIEDOCENTRO	Central Asturias	0.104	-5.49582	NEG
81	2018	ene	55	51-245	ORIENTE	Eastern Asturias	0.078	-8.60215	NEG
82	2018	ene	75	51-245	ORIENTE	Eastern Asturias	0.215	7.76583	NEG
83	2018	ene	102	51-245	ORIENTE	Eastern Asturias	0.063	-10.3943	NEG
84	2018	ene	2	1-50	OVIEDOCENTRO	Central Asturias	0.069	-9.67742	NEG
85	2018	ene	1	1-50	OVIEDOCENTRO	Central Asturias	0.101	-5.85424	NEG
86	2018	ene	55	51-245	ORIENTE	Eastern Asturias	0.086	-7.64636	NEG
87	2018	ene	54	51-245	ORIENTE	Eastern Asturias	0.079	-8.48268	NEG
88	2018	ene	66	51-245	ORIENTE	Eastern Asturias	0.082	-8.12425	NEG
89	2018	ene	5	1-50	ORIENTE	Eastern Asturias	0.128	-2.62843	NEG
90	2018	ene	40	1-50	ORIENTE	Eastern Asturias	0.088	-7.40741	NEG
91	2018	ene	7	1-50	ORIENTE	Eastern Asturias	0.174	2.86738	NEG
92	2018	ene	6	1-50	ORIENTE	Eastern Asturias	0.076	-8.8411	NEG
93	2018	ene	54	51-245	ORIENTE	Eastern Asturias	0.095	-6.57109	NEG
94	2018	ene	29	1-50	ORIENTE	Eastern Asturias	0.139	-1.31422	NEG
95	2018	ene	40	1-50	ORIENTE	Eastern Asturias	0.141	8.31435	NEG
96	2018	ene	30	1-50	ORIENTE	Eastern Asturias	0.166	11.1617	NEG
97	2018	ene	12	1-50	ORIENTE	Eastern Asturias	0.149	9.22551	NEG
98	2018	ene	60	51-245	SUROCCIDENTE	Western Asturias	0.122	6.15034	NEG
99	2018	ene	107	51-245	OVIEDOCENTRO	Central Asturias	1.683	183.941	POS
100	2018	ene	71	51-245	ORIENTE	Eastern Asturias	0.069	0.113895	NEG
101	2018	ene	14	1-50	ORIENTE	Eastern Asturias	0.045	-2.61959	NEG
102	2018	ene	67	51-245	ORIENTE	Eastern Asturias	0.119	5.80866	NEG
103	2018	feb	54	51-245	SUROCCIDENTE	Western Asturias	2.589	287.13	POS
104	2018	feb	167	51-245	OCCIDENTE	Western Asturias	0.313	27.9043	NEG
105	2018	feb	169	51-245	ORIENTE	Eastern Asturias	0.231	18.5649	NEG
106	2018	feb	55	51-245	ORIENTE	Eastern Asturias	0.123	6.26424	NEG
107	2018	feb	49	1-50	ORIENTE	Eastern Asturias	0.085	1.93622	NEG
108	2018	feb	32	1-50	SUROCCIDENTE	Western Asturias	0.082	1.59453	NEG
109	2018	feb	18	1-50	ORIENTE	Eastern Asturias	0.069	0.113895	NEG
110	2018	feb	11	1-50	ORIENTE	Eastern Asturias	0.111	4.89749	NEG
111	2018	feb	7	1-50	MIERES	Central Asturias	0.177	12.4146	NEG
112	2018	feb	62	51-245	OVIEDOCENTRO	Central Asturias	0.593	59.795	POS
113	2018	feb	1	1-50	LANGREO	Eastern Asturias	0.185	13.3257	NEG
114	2018	feb	30	1-50	ORIENTE	Eastern Asturias	0.361	33.3713	NEG
115	2018	feb	41	1-50	OVIEDOCENTRO	Central Asturias	0.243	19.9317	NEG
116	2018	feb	17	1-50	MIERES	Central Asturias	0.113	5.12528	NEG
117	2018	feb	104	51-245	ORIENTE	Eastern Asturias	0.106	4.32802	NEG
118	2018	feb	11	1-50	ORIENTE	Eastern Asturias	0.148	9.11162	NEG
119	2018	abr	188	51-245	OVIEDOCENTRO	Central Asturias	0.508	50.1139	POS
120	2018	mar	127	51-245	SUROCCIDENTE	Western Asturias	0.337	30.6378	NEG
121	2018	mar	57	51-245	SUROCCIDENTE	Western Asturias	0.164	10.9339	NEG
122	2018	mar	28	1-50	MIERES	Central Asturias	0.156	10.0228	NEG
123	2018	mar	25	1-50	OCCIDENTE	Western Asturias	0.393	37.0159	NEG
124	2018	mar	9	1-50	MIERES	Central Asturias	0.166	11.1617	NEG
125	2018	mar	56	51-245	ORIENTE	Eastern Asturias	0.268	22.779	NEG
126	2018	mar	49	1-50	SUROCCIDENTE	Western Asturias	0.218	17.0843	NEG
127	2018	abr	55	51-245	SUROCCIDENTE	Western Asturias	1.918	210.706	POS
128	2018	abr	54	51-245	OVIEDOCENTRO	Central Asturias	0.225	17.8815	NEG
129	2018	abr	191	51-245	SUROCCIDENTE	Western Asturias	0.098	3.41686	NEG
130	2018	abr	25	1-50	OVIEDOCENTRO	Central Asturias	0.082	1.59453	NEG
131	2018	abr	27	1-50	ORIENTE	Eastern Asturias	0.136	7.74487	NEG
132	2018	abr	68	51-245	OVIEDOCENTRO	Central Asturias	0.093	2.84738	NEG
133	2018	abr	18	1-50	ORIENTE	Eastern Asturias	0.354	32.574	NEG
134	2018	abr	52	51-245	SUROCCIDENTE	Western Asturias	0.129	6.94761	NEG
135	2018	may	145	51-245	OCCIDENTE	Western Asturias	0.231	18.5649	NEG
136	2018	may	31	1-50	OVIEDOCENTRO	Central Asturias	0.137	7.85877	NEG
137	2018	may	111	51-245	OCCIDENTE	Western Asturias	0.154	9.79499	NEG
138	2018	may	43	1-50	ORIENTE	Eastern Asturias	0.156	10.0228	NEG
139	2018	may	25	1-50	SUROCCIDENTE	Western Asturias	0.1	3.64465	NEG
140	2018	may	72	51-245	OCCIDENTE	Western Asturias	1.581	172.323	POS
141	2018	may	34	1-50	OVIEDOCENTRO	Central Asturias	0.095	3.07517	NEG
142	2018	may	29	1-50	OVIEDOCENTRO	Central Asturias	0.15	9.33941	NEG
143	2018	jul	122	51-245	GIJON	Central Asturias	0.15	9.33941	NEG
144	2018	jul	146	51-245	OCCIDENTE	Western Asturias	0.126	6.60592	NEG
145	2018	jun	59	51-245	OCCIDENTE	Western Asturias	0.513	50.6834	POS
146	2018	jun	153	51-245	AVILES	Central Asturias	0.165	11.0478	NEG
147	2018	jun	137	51-245	OVIEDOCENTRO	Central Asturias	0.09	2.50569	NEG
148	2018	jun	11	1-50	GIJON	Central Asturias	0.078	1.13895	NEG
149	2018	jun	42	1-50	AVILES	Central Asturias	0.054	-1.59453	NEG
150	2018	jun	177	51-245	AVILES	Central Asturias	0.097	3.30296	NEG
151	2018	NA	1	1-50	GIJON	Central Asturias	0.103	3.98633	NEG
152	2018	jul	69	51-245	GIJON	Central Asturias	0.1	3.64465	NEG
153	2018	jul	245	51-245	OCCIDENTE	Western Asturias	0.094	2.96128	NEG
154	2018	jul	91	51-245	OCCIDENTE	Western Asturias	1.755	192.141	POS
155	2018	feb	20	1-50	ORIENTE	Eastern Asturias	0.188	13.6674	NEG
156	2018	ene	53	51-245	ORIENTE	Eastern Asturias	0.159	10.3645	NEG
157	2018	feb	26	1-50	OVIEDOCENTRO	Central Asturias	0.102	3.87244	NEG
158	2018	feb	41	1-50	SUROCCIDENTE	Western Asturias	0.236	19.1344	NEG
159	2018	mar	69	51-245	SUROCCIDENTE	Western Asturias	0.14	8.20046	NEG
160	2018	mar	16	1-50	ORIENTE	Eastern Asturias	0.593	59.795	POS
161	2018	abr	8	1-50	OVIEDOCENTRO	Central Asturias	0.209	16.0592	NEG
162	2018	abr	8	1-50	OCCIDENTE	Western Asturias	0.149	9.22551	NEG
163	2018	abr	76	51-245	SUROCCIDENTE	Western Asturias	0.138	7.97267	NEG
164	2018	may	51	51-245	OVIEDOCENTRO	Central Asturias	0.081	1.48064	NEG
165	2018	jun	135	51-245	OCCIDENTE	Western Asturias	0.349	32.0046	NEG
166	2018	jun	59	51-245	AVILES	Central Asturias	1.13	120.957	POS

## Sheet: WILDLIFE
Animal ID	SPECIES	YEAR.sampling	Identification code	Geographic.AREA	ELISA.DO	ELISA.result	ELISA.interpret
1	reddeer	2007	701	All	0.092	-1.40429	NEG
2	reddeer	2007	702	All	0.11	1.25647	NEG
3	reddeer	2007	703	All	0.073	-4.21286	NEG
4	reddeer	2007	704	All	0.064	-5.54324	NEG
5	reddeer	2007	741	All	0.272	25.2033	NEG
6	reddeer	2007	742	All	0.058	-6.43016	NEG
7	reddeer	2007	743	All	0.078	-3.47376	NEG
8	reddeer	2007	744	All	0.073	-4.21286	NEG
9	reddeer	2007	745	All	0.07	-4.65632	NEG
10	reddeer	2007	746	All	0.058	-6.43016	NEG
11	reddeer	2007	747	All	0.068	-4.95196	NEG
12	reddeer	2007	748	All	0.069	-4.80414	NEG
13	reddeer	2007	749	All	0.06	-6.13452	NEG
14	reddeer	2007	750	All	0.127	3.7694	NEG
15	reddeer	2007	753	All	0.061	-5.9867	NEG
16	reddeer	2007	07 122	All	0.133	4.65632	NEG
17	reddeer	2007	123	All	0.09	-1.69993	NEG
18	reddeer	2007	135	All	0.056	-6.72579	NEG
19	reddeer	2007	139	All	0.181	11.7517	NEG
20	reddeer	2007	140	All	0.078	-3.47376	NEG
21	reddeer	2007	306	All	0.052	-7.31707	NEG
22	reddeer	2007	307	All	0.091	-1.55211	NEG
23	reddeer	2007	271	All	0.056	-6.72579	NEG
24	reddeer	2008	801-6	All	0.113	1.65289	NEG
25	reddeer	2008	802-9	All	0.068	-3.65998	NEG
26	reddeer	2008	803	All	0.096	-0.354191	NEG
27	reddeer	2008	804	All	0.073	-3.06966	NEG
28	reddeer	2008	805	All	0.106	0.826446	NEG
29	reddeer	2008	806	All	0.112	1.53483	NEG
30	reddeer	2008	807	All	0.092	-0.826446	NEG
31	reddeer	2008	808	All	0.178	9.32704	NEG
32	reddeer	2008	809	All	0.328	27.0366	NEG
33	reddeer	2008	810	All	0.17	8.38253	NEG
34	reddeer	2008	811	All	0.423	38.2527	NEG
35	reddeer	2008	812	All	0.232	15.7025	NEG
36	reddeer	2008	813	All	0.128	3.42385	NEG
37	reddeer	2008	863	All	0.102	0.354191	NEG
38	reddeer	2008	864	All	0.694	70.2479	POS
39	reddeer	2008	865	All	0.151	6.13932	NEG
40	reddeer	2008	866	All	0.222	14.5218	NEG
41	reddeer	2008	867	All	0.22	14.2857	NEG
42	reddeer	2008	871	All	0.945	99.8819	POS
43	reddeer	2008	872	All	0.564	54.8996	POS
44	reddeer	2008	873	All	0.736	75.2066	POS
45	reddeer	2008	874	All	0.079	-2.36128	NEG
46	reddeer	2008	875	All	0.085	-1.65289	NEG
47	reddeer	2008	876	All	0.126	3.18772	NEG
48	reddeer	2008	877	All	0.448	41.2043	POS
49	reddeer	2008	878	All	0.199	11.8064	NEG
50	reddeer	2008	879	All	0.421	38.0165	NEG
51	reddeer	2008	880	All	0.079	-2.36128	NEG
52	reddeer	2008	881	All	0.262	19.2444	NEG
53	reddeer	2008	882	All	0.264	19.4805	NEG
54	reddeer	2008	883	All	0.171	8.50059	NEG
55	reddeer	2008	884	All	0.104	0.590319	NEG
56	reddeer	2008	885	All	0.095	-0.472255	NEG
57	reddeer	2008	886	All	0.066	-3.8961	NEG
58	reddeer	2008	887	All	0.177	9.20897	NEG
59	reddeer	2008	888	All	0.121	2.5974	NEG
60	reddeer	2008	889	All	0.401	35.6553	NEG
61	reddeer	2008	892	All	0.057	-4.95868	NEG
62	reddeer	2008	893	All	0.178	9.32704	NEG
63	reddeer	2008	894	All	0.138	4.60449	NEG
64	reddeer	2008	895	All	0.093	-0.708383	NEG
65	reddeer	2008	896	All	0.08	-2.24321	NEG
66	reddeer	2010		All	0.126	-1.52505	NEG
67	reddeer	2010		All	0.212	10.9659	NEG
68	reddeer	2010		All	0.284	21.4234	NEG
69	reddeer	2010		All	0.267	18.9542	NEG
70	reddeer	2010		All	0.184	6.89906	NEG
71	reddeer	2010		All	0.869	106.391	POS
72	reddeer	2010		All	0.182	6.60857	NEG
73	reddeer	2010		All	0.077	-8.64198	NEG
74	reddeer	2011		All	0.198	8.93246	NEG
75	reddeer	2011		All	0.089	-6.89906	NEG
76	reddeer	2011		All	0.329	27.9593	NEG
77	reddeer	2011		All	0.301	23.8925	NEG
78	reddeer	2011	Nº 158	All	0.909	112.2	POS
79	reddeer	2011		All	0.131	-0.798838	NEG
80	reddeer	2011		All	0.065	-10.3849	NEG
81	reddeer	2011		All	0.216	11.5468	NEG
82	reddeer	2011		All	0.111	-3.7037	NEG
83	reddeer	2011		All	0.143	0.944081	NEG
84	Roedeer	2005	1	All	0.077	-2.5974	NEG
85	Roedeer	2005	2	All	0.095	-0.472255	NEG
86	Roedeer	2005	3	All	0.186	10.2715	NEG
87	Roedeer	2005	4	All	0.339	28.3353	NEG
88	Roedeer	2005	5	All	0.12	2.47934	NEG
89	Roedeer	2005	6	All	0.104	0.590319	NEG
90	Roedeer	2005	7	All	0.149	5.90319	NEG
91	Roedeer	2005	8	All	0.085	-1.65289	NEG
92	Roedeer	2005	9	All	0.122	2.71547	NEG
93	Roedeer	2005	10	All	0.142	5.07674	NEG
94	Roedeer	2005	11	All	0.09	-1.06257	NEG
95	Roedeer	2005	12	All	0.139	4.72255	NEG
96	Roedeer	2005	13	All	0.094	-0.590319	NEG
97	Roedeer	2005	14	All	0.286	22.0779	NEG
98	Roedeer	2005	16	All	0.078	-2.47934	NEG
99	Roedeer	2006	Co Lu 1	Western Asturias	0.046	-3.91588	NEG
100	Roedeer	2006	Co Lu 2	Western Asturias	0.084	1.59536	NEG
101	Roedeer	2006	Co Lu 3	Western Asturias	0.087	2.03046	NEG
102	Roedeer	2006	CO Lu 4	Western Asturias	0.131	8.41189	NEG
103	Roedeer	2006	CO Lu 5	Western Asturias	0.061	-1.74039	NEG
104	Roedeer	2006	CO Lu 6	Western Asturias	0.068	-0.725163	NEG
105	Roedeer	2006	CO Lu 7	Western Asturias	0.098	3.62582	NEG
106	Roedeer	2006	CO Lu 8	Western Asturias	0.056	-2.46555	NEG
107	Roedeer	2006	CO Lu 9	Western Asturias	0.065	-1.16026	NEG
108	Roedeer	2006	CO Lu 10	Western Asturias	0.085	1.74039	NEG
109	Roedeer	2006	CO Lu 11	Western Asturias	0.098	3.62582	NEG
110	Roedeer	2006	Co Lu 12	Western Asturias	0.078	0.725163	NEG
111	Roedeer	2006	Co Pro 1	All	0.062	-1.59536	NEG
112	Roedeer	2006	Co 2 Pi	All	0.06	-1.88542	NEG
113	Roedeer	2006	Co 1 Dc	All	0.076	0.435098	NEG
114	Roedeer	2006	Co 2 Pro	All	0.053	-2.90065	NEG
115	Roedeer	2006	18266	All	0.036	-5.36621	NEG
116	Roedeer	2006	18251	All	0.04	-4.78608	NEG
117	Roedeer	2006	Co P 1	All	0.17	14.0682	NEG
118	Roedeer	2006	250 / 06	All	0.098	3.62582	NEG
119	Roedeer	2006	297 / 06	All	0.068	-0.725163	NEG
120	Roedeer	2006	Co 602	All	0.061	-1.74039	NEG
121	Roedeer	2006	247 / 06	All	0.046	-3.91588	NEG
122	Roedeer	2006	Co 616	All	0.057	-2.32052	NEG
123	Roedeer	2007	705	All	0.056	-0.813008	NEG
124	Roedeer	2007	C0-707	All	1.325	180.857	POS
125	Roedeer	2007	C0-716	All	0.08	-3.17812	NEG
126	Roedeer	2007	C0-717	All	0.049	-7.76053	NEG
127	Roedeer	2007	C0-718	All	0.073	-4.21286	NEG
128	Roedeer	2010		All	0.074	-9.07771	NEG
129	Roedeer	2010		All	0.201	9.36819	NEG
130	Roedeer	2010	INF 84	All	0.598	67.0298	POS
131	Roedeer	2010		All	0.16	3.41322	NEG
132	Roedeer	2010		All	0.072	-9.36819	NEG
133	Roedeer	2010		All	0.07	-9.65868	NEG
134	Roedeer	2010		All	0.345	30.2832	NEG
135	Roedeer	2010		All	0.086	-7.33479	NEG
136	Roedeer	2011		All	0.066	-10.2397	NEG
137	Roedeer	2011		All	0.237	14.5969	NEG
138	Roedeer	2018	LASAPA	All	0.078	-8.60215	NEG
139	Roedeer	2018	LASAPA	All	0.057	-11.1111	NEG
140	Roedeer	2018	LASAPA	All	0.154	18.2033	NEG
141	chamois	2007	702	All	0.077	-3.62158	NEG
142	chamois	2007	708	All	0.127	3.7694	NEG
143	chamois	2007	720	All	0.192	13.3777	NEG
144	chamois	2007	721	All	0.111	1.40429	NEG
145	chamois	2007	727	All	0.163	9.09091	NEG
146	chamois	2007	728	All	0.094	-1.10865	NEG
147	chamois	2007	729	All	0.092	-1.40429	NEG
148	chamois	2007	730	All	0.06	-6.13452	NEG
149	chamois	2007	175	All	0.071	-4.5085	NEG
150	chamois	2007	0711	All	0.091	-1.55211	NEG
151	chamois	2007	177	All	0.057	-6.57797	NEG
152	chamois	2007	0731	All	0.079	-3.32594	NEG
153	chamois	2007	0732	All	2.887	411.752	POS
154	chamois	2007	734	All	0.508	60.0887	POS
155	chamois	2007	735	All	2.315	327.199	POS
156	chamois	2007	736	All	0.047	-8.05617	NEG
157	chamois	2007	737	All	0.06	-6.13452	NEG
158	chamois	2007	738	All	0.096	-0.813008	NEG
159	chamois	2007	739	All	0.079	-3.32594	NEG
160	chamois	2007	188	All	0.077	-3.62158	NEG
161	chamois	2007	740	All	0.13	4.21286	NEG
162	chamois	2007	202-4	All	0.06	-6.13452	NEG
163	chamois	2007	202-5	All	0.064	-5.54324	NEG
164	chamois	2007	202-10	All	0.077	-3.62158	NEG
165	chamois	2007	202-11	All	0.103	0.221729	NEG
166	chamois	2007	202-12	All	0.068	-4.95196	NEG
167	chamois	2007	213-6	All	0.083	-2.73466	NEG
168	chamois	2007	213-13	All	0.062	-5.83888	NEG
169	chamois	2007	213-14	All	0.064	-5.54324	NEG
170	chamois	2010		All	0.312	25.4902	NEG
171	chamois	2010		All	0.189	7.62527	NEG
172	chamois	2010		All	0.236	14.4517	NEG
173	chamois	2010		All	0.114	-3.26797	NEG
174	chamois	2010		All	0.375	34.6405	NEG
175	chamois	2010		All	0.064	-10.5301	NEG
176	chamois	2010		All	0.148	1.6703	NEG
177	chamois	2010		All	0.089	-6.89906	NEG
178	chamois	2011		All	0.053	-12.1278	NEG
179	chamois	2011		All	0.2	9.22295	NEG
180	chamois	2011		All	0.125	-1.6703	NEG
181	chamois	2018	LASAPA	All	0.113	-8.86525	NEG
182	Fallowdeer	2004	62/1	Eastern Asturias	0.312	34.6628	NEG
183	Fallowdeer	2004	62-2	Eastern Asturias	0.226	22.19	NEG
184	Fallowdeer	2004	154-3	Eastern Asturias	0.614	78.4627	POS
185	Fallowdeer	2004	154-4	Eastern Asturias	0.105	4.64104	NEG
186	Fallowdeer	2004	196-1	Eastern Asturias	0.106	4.78608	NEG
187	Fallowdeer	2004	196-2	Eastern Asturias	0.066	-1.01523	NEG
188	Fallowdeer	2004	241-1	Eastern Asturias	0.036	-5.36621	NEG
189	Fallowdeer	2004	241-2	Eastern Asturias	0.169	13.9231	NEG
190	Fallowdeer	2004	503-1	Eastern Asturias	0.071	-0.290065	NEG
191	Fallowdeer	2004	97/13	Eastern Asturias	0.053	-2.90065	NEG
192	Fallowdeer	2004	107-1	Eastern Asturias	0.1	3.91588	NEG
193	Fallowdeer	2004	107-2	Eastern Asturias	0.139	9.57215	NEG
194	Fallowdeer	2004	107-3	Eastern Asturias	0.144	10.2973	NEG
195	Fallowdeer	2004	107-4	Eastern Asturias	0.052	-3.04569	NEG
196	Fallowdeer	2004	107-5	Eastern Asturias	0.668	86.2944	POS
197	Fallowdeer	2004	107-6	Eastern Asturias	0.065	-1.16026	NEG
198	Fallowdeer	2004	107-7	Eastern Asturias	0.068	-0.725163	NEG
199	Fallowdeer	2004	107-8	Eastern Asturias	0.402	47.7157	POS
200	Fallowdeer	2004	107-9	Eastern Asturias	0.495	61.2038	POS
201	Fallowdeer	2004	Sueve 22	Eastern Asturias	0.069	-0.580131	NEG
202	Fallowdeer	2004	950-1	Eastern Asturias	0.07	-0.435098	NEG
203	Fallowdeer	2004	950-2	Eastern Asturias	0.094	3.04569	NEG
204	Fallowdeer	2004	1072-1	Eastern Asturias	0.129	8.12183	NEG
205	Fallowdeer	2004	1072-2	Eastern Asturias	0.1	3.91588	NEG
206	Fallowdeer	2004	1072-3	Eastern Asturias	0.06	-1.88542	NEG
207	Fallowdeer	2004	1072-4	Eastern Asturias	0.104	4.49601	NEG
208	Fallowdeer	2004	1119-1	Eastern Asturias	0.049	-3.48078	NEG
209	Fallowdeer	2004	1119-2	Eastern Asturias	0.046	-3.91588	NEG
210	Fallowdeer	2004	1275-1	Eastern Asturias	0.076	0.435098	NEG
211	Fallowdeer	2004	1275-2	Eastern Asturias	0.033	-5.80131	NEG
212	Fallowdeer	2004	1437-1	Eastern Asturias	0.062	-1.59536	NEG
213	Fallowdeer	2004	1437-2	Eastern Asturias	0.074	0.145033	NEG
214	Fallowdeer	2004	1521-1	Eastern Asturias	0.048	-3.62582	NEG
215	Fallowdeer	2004	1574-1	Eastern Asturias	0.036	-5.36621	NEG
216	Fallowdeer	2004	1574-2	Eastern Asturias	0.031	-6.09137	NEG
217	Fallowdeer	2004	1574-3	Eastern Asturias	0.063	-1.45033	NEG
218	Fallowdeer	2004	1574-4	Eastern Asturias	0.043	-4.35098	NEG
219	Fallowdeer	2004	1624-1	Eastern Asturias	0.069	-0.580131	NEG
220	Fallowdeer	2004	1624-2	Eastern Asturias	0.066	-1.01523	NEG
221	Fallowdeer	2004	1624-3	Eastern Asturias	0.042	-4.49601	NEG
222	Fallowdeer	2004	1624-4	Eastern Asturias	0.043	-4.35098	NEG
223	Fallowdeer	2004	Su 25	Eastern Asturias	0.055	-2.61059	NEG
224	Fallowdeer	2004	Su 26	Eastern Asturias	0.044	-4.20595	NEG
225	Fallowdeer	2004	Su 4	Eastern Asturias	0.089	2.32052	NEG
226	Fallowdeer	2004	Su 27	Eastern Asturias	0.045	-4.06091	NEG
227	Fallowdeer	2004	Su 29	Eastern Asturias	0.075	0.290065	NEG
228	Fallowdeer	2004	184-2	Eastern Asturias	0.044	-4.20595	NEG
229	Fallowdeer	2004	Ga Su 36	Eastern Asturias	0.054	-2.75562	NEG
230	Fallowdeer	2004	UN 05 91	Eastern Asturias	0.033	-5.80131	NEG
231	Fallowdeer	2004	UN 05 25	Eastern Asturias	0.052	-3.04569	NEG
232	Fallowdeer	2004	UN 05 53	Eastern Asturias	0.075	0.290065	NEG
233	Fallowdeer	2004	UN 04 45	Eastern Asturias	0.043	-4.35098	NEG
234	Fallowdeer	2004		Eastern Asturias			NEG
235	Fallowdeer	2004		Eastern Asturias			NEG
236	Fallowdeer	2005	Gamo 2005 SLL 17787	Eastern Asturias	0.057	-2.32052	NEG
237	Fallowdeer	2005	Gamo 2005 Su 37	Eastern Asturias	0.065	-1.16026	NEG
238	Fallowdeer	2005	Gamo 2005 Su 38	Eastern Asturias	0.05	-3.33575	NEG
239	Fallowdeer	2005	Gamo 2005 Su GR 26	Eastern Asturias	0.072	-0.145033	NEG
240	Fallowdeer	2005	Gamo 2005 Su LR27	Eastern Asturias	0.065	-1.16026	NEG
241	Fallowdeer	2005	Gamo 2005 Su RR37	Eastern Asturias	0.05	-3.33575	NEG
242	Fallowdeer	2005	Gamo 2005 Su GR24	Eastern Asturias	0.045	-4.06091	NEG
243	Fallowdeer	2005	Gamo 2005 Su17707	Eastern Asturias	0.036	-5.36621	NEG
244	Fallowdeer	2005	Gamo 2005 Su17772	Eastern Asturias	0.068	-0.725163	NEG
245	Fallowdeer	2005	Gamo 2005 Su GR 31	Eastern Asturias	0.057	-2.32052	NEG
246	Fallowdeer	2006		Eastern Asturias	0.066	-1.01523	NEG
247	Fallowdeer	2006		Eastern Asturias	0.067	-0.870196	NEG
248	Fallowdeer	2006		Eastern Asturias	0.049	-3.48078	NEG
249	Fallowdeer	2006		Eastern Asturias	0.072	-0.145033	NEG
250	Fallowdeer	2010		Eastern Asturias	0.088	-7.0443	NEG
251	Fallowdeer	2010		Eastern Asturias	0.23	13.5802	NEG
252	Fallowdeer	2018	LASAPA	Eastern Asturias	0.105	-9.81087	NEG
253	Fallowdeer	2018	LASAPA	Eastern Asturias	0.884	82.2695	POS
254	Fallowdeer	2018	LASAPA	Eastern Asturias	0.065	-14.539	NEG
255	wildboar	2011		All	0.109	-4.06386	NEG
256	wildboar	2011		All	0.079	-8.418	NEG
257	wildboar	2011		All	0.312	25.3991	NEG
258	wildboar	2011		All	0.087	-7.25689	NEG
259	wildboar	2011		All	0.231	13.643	NEG
260	wildboar	2011		All	0.239	14.8041	NEG
261	wildboar	2011		All	0.258	17.5617	NEG
262	wildboar	2011		All	0.382	35.5588	NEG
263	wildboar	2011		All	0.178	5.95065	NEG
264	wildboar	2011		All	0.059	-11.3208	NEG
265	wildboar	2011		All	0.103	-4.93469	NEG
266	wildboar	2011		All	0.178	5.95065	NEG
267	wildboar	2011		All	0.126	-1.59652	NEG
268	wildboar	2011		All	0.078	-8.56313	NEG
269	wildboar	2011		All	0.191	7.83745	NEG
270	wildboar	2011		All	0.069	-9.86938	NEG
271	wildboar	2011		All	0.083	-7.83745	NEG
272	wildboar	2011		All	0.131	-0.870827	NEG
273	wildboar	2011		All	0.163	3.77358	NEG
274	wildboar	2011		All	0.521	55.7329	POS
275	wildboar	2011		All	0.055	-11.9013	NEG
276	wildboar	2011		All	0.096	-5.95065	NEG
277	wildboar	2011		All	0.083	-7.83745	NEG
278	wildboar	2011		All	0.075	-8.99855	NEG
279	wildboar	2011		All	0.228	13.2075	NEG
280	wildboar	2011		All	0.212	10.8853	NEG
281	wildboar	2011		All	0.194	8.27286	NEG
282	wildboar	2011		All	0.155	2.61248	NEG
283	wildboar	2011	Nº 230	All	0.424	41.6546	POS
284	wildboar	2011	Nº 231	All	0.515	54.8621	POS
285	wildboar	2011		All	0.231	13.643	NEG
286	wildboar	2011		All	0.088	-7.11176	NEG
287	wildboar	2011		All	0.105	-4.64441	NEG
288	wildboar	2011		All	0.062	-10.8853	NEG
289	wildboar	2011		All	0.321	26.7054	NEG
290	wildboar	2011		All	0.231	13.643	NEG
291	wildboar	2011		All	0.214	11.1756	NEG
292	wildboar	2011		All	0.121	-2.32221	NEG
293	wildboar	2011		All	0.072	-9.43396	NEG
294	wildboar	2011		All	0.026	-16.1103	NEG
295	wildboar	2018	LASAPA	All	0.089	-4.37891	NEG
296	wildboar	2018	LASAPA	All	0.183	4.02145	NEG
297	wildboar	2018	LASAPA	All	0.069	-6.16622	NEG
298	wildboar	2018	LASAPA	All	0.082	-5.00447	NEG
299	wildboar	2018	LASAPA	All	0.843	63.0027	POS
300	wildboar	2018	LASAPA	All	0.098	-3.57462	NEG
301	wildboar	2018	LASAPA	All	0.093	-4.02145	NEG
302	wildboar	2018	LASAPA	All	0.21	6.43432	NEG
303	wildboar	2018	LASAPA	All	0.265	11.3494	NEG
304	wildboar	2018	LASAPA	All	0.166	2.50223	NEG
305	wildboar	2018	LASAPA	All	0.109	-2.5916	NEG
306	wildboar	2018	LASAPA	All	0.07	-6.07685	NEG
307	wildboar	2018	LASAPA	All	0.136	-0.178731	NEG
308	wildboar	2018	LASAPA	All	0.145	0.625559	NEG
309	wildboar	2018	LASAPA	All	0.112	-2.3235	NEG
310	wildboar	2018	LASAPA	All	0.155	1.51921	NEG
311	wildboar	2018	LASAPA	All	0.085	-4.73637	NEG
312	wildboar	2018	LASAPA	All	0.121	-1.51921	NEG
313	wildboar	2018	LASAPA	All	0.056	-1.36674	NEG
314	wildboar	2018	LASAPA	All	0.08	1.36674	NEG
315	wildboar	2018	LASAPA	All	0.059	-1.02506	NEG
316	wildboar	2018	LASAPA	All	0.117	5.58087	NEG
317	wildboar	2018	LASAPA	All	0.078	1.13895	NEG
318	wildboar	2018	LASAPA	All	0.405	38.3827	NEG
319	wildboar	2018	LASAPA	All	0.126	6.60592	NEG
320	wildboar	2018	LASAPA	All	0.112	5.01139	NEG
321	wildboar	2018	LASAPA	All	0.125	6.49203	NEG
322	wildboar	2018	LASAPA	All	0.261	21.9818	NEG
323	wildboar	2018	LASAPA	All	0.084	1.82232	NEG
324	wildboar	2018	LASAPA	All	0.107	4.44191	NEG
325	wildboar	2018	LASAPA	All	0.08	1.36674	NEG
326	wildboar	2018	LASAPA	All	0.095	3.07517	NEG
327	wildboar	2018	LASAPA	All	0.065	-0.341686	NEG

## Sheet: FARMS
Farm.ID	Type.farm	YEAR.sampling	MONTH.sampling	Animal.SPECIES	Production	FLOCK.size	Geographic.AREA	Livestock.housing	Farm.biosecurity	Abortion.rate	PCR.air	Ct.air	PCR.dust	Ct.dust
1	mixta	2019	Feb	Goats	meat	10	CentralAsturias	Oldshed	Poor	NA	POS	38.83	NEG	40
1	mixta	2019	Feb	Sheep	meat	5	CentralAsturias	Others	Poor	NA	NEG	40	NEG	40
1	mixta	2019	Feb	Cattle	meat	15	CentralAsturias	Oldshed	Poor	NA	POS	34.43	NEG	40
2	Goats	2019	Feb	Goats	meat	50	CentralAsturias	Others	Good	YES	NA	NA	NEG	40
3	Cattle	2019	Feb	Cattle	meat	100	CentralAsturias	Modernshed	Moderate	YES	POS	31.91	POS	35.55
5	mixta	2019	Mar	Goats	dairy	50	EasternAsturias	Modernshed	Moderate	NA	NEG	40	POS	37.72
5	mixta	2019	Mar	Sheep	dairy	50	EasternAsturias	Modernshed	Moderate	YES	NA	NA	NA	NA
5	mixta	2019	Mar	Cattle	dairy	10	EasternAsturias	Oldshed	Moderate	NA	NEG	40	NEG	40
6	mixta	2019	Mar	Goats	meat	50	EasternAsturias	Modernshed	Good	NO	NEG	40	POS	35.79
6	mixta	2019	Mar	Cattle	meat	12	EasternAsturias	Modernshed	Good	NO	NA	NA	NA	NA
7	Sheep	2019	Mar	Sheep	meat	27	EasternAsturias	Oldshed	Poor	NO	NEG	40	POS	35.53
8	mixta	2019	Mar	Goats	meat	30	EasternAsturias	Oldshed	Poor	NO	NEG	40	POS	34.68
8	mixta	2019	Mar	Cattle	meat	40	EasternAsturias	Oldshed	Poor	NO	NEG	40	NEG	40
9	mixta	2019	Abr	Sheep	meat	60	EasternAsturias	Others	Good	NO	NEG	40	NEG	40
9	mixta	2019	Abr	Cattle	dairy	170	EasternAsturias	Modernshed	Good	NO	NEG	40	POS	34.92
10	Sheep	2019	Abr	Sheep	dairy	110	EasternAsturias	Modernshed	Good	NO	NEG	40	POS	36.93
11	Cattle	2019	Abr	Cattle	meat	70	EasternAsturias	Adaptedshed	Good	NO	NEG	40	NEG	40
12	Goats	2019	May	Goats	dairy	600	EasternAsturias	Modernshed	Moderate	YES	NEG	40	POS	34.51
13	mixta	2019	May	Goats	meat	12	CentralAsturias	Oldshed	Good	NO	NEG	40	NEG	40
13	mixta	2019	May	Cattle	meat	4	CentralAsturias	Oldshed	Good	NO	NA	NA	NA	NA
14	Goats	2019	May	Goats	meat	25	EasternAsturias	Others	Good	YES	NEG	40	POS	34.84
15	mixta	2019	May	Goats	meat	8	CentralAsturias	Oldshed	Poor	NA	NEG	40	NEG	40
15	mixta	2019	May	Sheep	meat	15	CentralAsturias	Others	Poor	NA	NEG	40	NEG	40
16	mixta	2019	May	Goats	meat	7	CentralAsturias	Others	Moderate	NA	NEG	40	NA	NA
16	mixta	2019	May	Sheep	meat	10	CentralAsturias	Others	Moderate	NA	NA	NA	NA	NA
17	mixta	2019	Jul	Goats	meat	17	CentralAsturias	Adaptedshed	Poor	NO	NEG	40	POS	32.61
17	mixta	2019	Jul	Sheep	meat	12	CentralAsturias	Adaptedshed	Poor	NO	NA	NA	NA	NA
17	mixta	2019	Jul	Cattle	dairy	185	CentralAsturias	Modernshed	Good	YES	NA	NA	POS	33.45
18	Cattle	2019	Jul	Cattle	dairy	80	CentralAsturias	Modernshed	NA	NO	NEG	40	POS	33.16
19	Cattle	2019	Ago	Cattle	dairy	354	CentralAsturias	Modernshed	NA	NO	NEG	40	POS	35.71
20	mixta	2019	Sep	Sheep	meat	4	CentralAsturias	Others	NA	NO	NEG	40	POS	25.40
20	mixta	2019	Sep	Cattle	meat	2	CentralAsturias	Oldshed	NA	NO	POS	29.85	POS	26.17
21	Goats	2019	Sep	Goats	dairy	265	WesternAsturias	Modernshed	Moderate	YES	POS	31.38	POS	25.24
22	mixta	2019	Sep	Sheep	meat	100	WesternAsturias	Modernshed	Good	NO	NEG	40	POS	36.93
22	mixta	2019	Sep	Cattle	meat	147	WesternAsturias	Oldshed	Poor	NO	NEG	40	NEG	40
23	Goats	2019	Oct	Goats	dairy	1500	WesternAsturias	Modernshed	Good	YES	POS	26.10	POS	26.76
24	Cattle	2019	Oct	Cattle	dairy	88	WesternAsturias	Modernshed	Poor	YES	NEG	40	POS	34.45
25	Cattle	2019	Oct	Cattle	dairy	58	WesternAsturias	Modernshed	Good	YES	NEG	40	POS	31.32
26	Cattle	2019	Oct	Cattle	dairy	130	WesternAsturias	Modernshed	Good	NO	NEG	40	POS	33.96
